# Supplementary material for: Mechanistic Insights on Salicylic Acid-Induced Enhancement of Photosystem II Function in Basil Plants under Non-Stress or Mild Drought Stress
Source: Int J Mol Sci. 2024 May 24;25(11):5728. doi: 10.3390/ijms25115728 (PMC11171592; doi:10.3390/ijms25115728)
Supplement: Supplementary file 1 [file ijms-25-05728-s001.zip]

Archive with 1 entries (1 files):
- ijms-2966184-supplementary.pdf
